# Supplementary material for: Anti-Inflammatory Drug Therapy in Aneurysmal Subarachnoid Hemorrhage: A Systematic Review and Meta-Analysis of Prospective Randomized and Placebo-Controlled Trials
Source: J Clin Med. 2023 Jun 20;12(12):4165. doi: 10.3390/jcm12124165 (PMC10298889; doi:10.3390/jcm12124165)
Supplement: Supplementary file 1 [file jcm-12-04165-s001.zip]

Archive with 1 entries (1 files):
- jcm-2394120-supplementary.pdf
